# Supplementary material for: Comparing Efficacy and Safety in Catheter Ablation Strategies for Paroxysmal Atrial Fibrillation: A Network Meta-Analysis of Randomized Controlled Trials
Source: Diagnostics (Basel). 2022 Feb 9;12(2):433. doi: 10.3390/diagnostics12020433 (PMC8870912; doi:10.3390/diagnostics12020433)
Supplement: Supplementary file 1 [file diagnostics-12-00433-s001.zip]

Archive with 1 entries (1 files):
- diagnostics-1526096-supplementary.pdf
